# Supplementary material for: Protein Structure Inspired Discovery of a Novel Inducer of Anoikis in Human Melanoma
Source: Cancers (Basel). 2024 Sep 17;16(18):3177. doi: 10.3390/cancers16183177 (PMC11429909; doi:10.3390/cancers16183177)
Supplement: Supplementary file 1 [file cancers-16-03177-s001.zip]

Archive with 2 entries (2 files):
- cancers-3189012-File S2.pdf
- cancers-3189012-supplementary.pdf
